# Supplementary material for: Valorization of Tomato Leaves: Optimization of Eco-Friendly Phenolic Extraction and Assessment of Biological Activities
Source: Foods. 2025 Sep 30;14(19):3383. doi: 10.3390/foods14193383 (PMC12523334; doi:10.3390/foods14193383)
Supplement: Supplementary file 1 [file foods-14-03383-s001.zip]

Archive with 1 entries (1 files):
- foods-3840969-supplementary.pdf
